# Supplementary material for: Identification of Genomic Regions and Candidate Genes Associated with Body Weight and Body Conformation Traits in Karachai Goats
Source: Genes (Basel). 2022 Sep 30;13(10):1773. doi: 10.3390/genes13101773 (PMC9601913; doi:10.3390/genes13101773)
Supplement: Supplementary file 1 [file genes-13-01773-s001.zip]

Archive with 1 entries (1 files):
- genes-1896244-supplementary.xlsx
