# Supplementary material for: Identification of Genomic Regions and Candidate Genes Associated with Body Weight and Body Conformation Traits in Karachai Goats
Source: Genes (Basel). 2022 Sep 30;13(10):1773. doi: 10.3390/genes13101773 (PMC9601913; doi:10.3390/genes13101773)
Supplement: Supplementary file 1 [file genes-13-01773-s001.zip › genes-1896244-supplementary.xlsx]

## Sheet: Tab_S1
Table S1.
Descriptive statistics of genomic inbreeding coefficient distribution in Karachai goats by herds.
Herd	Max	Min	Mean	Std. Dev	CV, %
Mayskiy	1.166	0.855	0.953	0.060	6.27%
Darick	1.278	0.956	1.040	0.069	6.68%
Kyzyl Kala	1.228	0.975	1.050	0.053	5.01%
Storozhevaya	1.161	1.014	1.083	0.056	5.21%
Uchkulan	1.200	1.035	1.119	0.035	3.14%
Piatigorsky	1.333	1.032	1.153	0.067	5.78%

## Sheet: Tab_S2
Table S2
GWAS summary statistics for body weight and body conformation traits in Karachai goats at age 8 months.
Chr	SNP	Position AdaptMap	Position ARS1.2	Trait	Method	P	GC	BONF	HOLM	SIDAK_SS	SIDAK_SD	FDR_BH	FDR_BY
1	snp48335-scaffold686-556322	46866236	47955872	BW	DF	1.21e-05	0.0001381	0.5767	0.5767	0.4383	0.4382	0.07671	0.8706
1	snp14225-scaffold1568-1579736	49861012	50999753	BW	DF	8.729e-05	0.0006391	1	1	0.9844	0.9843	0.1658	1
1	snp36273-scaffold435-778554	75496238	76791560	WH	DF	3.66e-06	0.0001311	0.1744	0.1744	0.16	0.16	0.02906	0.3298
1	snp36273-scaffold435-778554	75496238	76791560	CW	DF	5.674e-06	0.0005092	0.2703	0.2703	0.2369	0.2368	0.01486	0.1687
1	snp36273-scaffold435-778554	75496238	76791560	RH	DF	7.616e-06	0.0002359	0.3629	0.3628	0.3043	0.3043	0.04032	0.4576
1	snp36273-scaffold435-778554	75496238	76791560	BL	DF	1.87e-05	0.0004414	0.8912	0.891	0.5898	0.5898	0.06863	0.7789
1	snp40517-scaffold519-881449	77156340	78451066	CW	DF	9.557e-05	0.002867	1	1	0.9895	0.9893	0.03543	0.402
1	snp40557-scaffold519-2601256	78876147	80175337	CW	DF	7.044e-06	0.0005813	0.3356	0.3355	0.2851	0.285	0.01486	0.1687
1	snp48517-scaffold689-2407612	87420712	88751395	CW	DF	4.815e-05	0.001885	1	1	0.8992	0.8987	0.02467	0.28
1	snp46677-scaffold65-1704757	104232794	105833294	RW	DF	7.142e-06	3.189e-05	0.3403	0.3403	0.2884	0.2884	0.1134	1
1	snp29553-scaffold320-1261495	147219943	149596828	CW	DF	5.696e-05	0.002089	1	1	0.9337	0.9334	0.02701	0.3066
1	snp29550-scaffold320-1151802	147329636	149704230	CW	DF	2.002e-05	0.001102	0.954	0.953	0.6148	0.6144	0.018	0.2043
1	snp37579-scaffold46-3395473	149924303	152300137	BW	DF	5.423e-05	0.000442	1	1	0.9245	0.9245	0.1436	1
2	snp47668-scaffold670-735881	124233522	10908197	CW	DF	1.019e-05	0.0007288	0.4855	0.4852	0.3846	0.3844	0.01566	0.1777
2	snp3628-scaffold1113-460458	119046372	16103527	RH	DF	7.777e-05	0.001189	1	1	0.9754	0.9753	0.07794	0.8846
2	snp7379-scaffold127-22944	106846311	28358081	CW	DF	9.74e-05	0.002901	1	1	0.9904	0.9902	0.03543	0.402
2	snp10717-scaffold138-1533315	104132764	31048264	CW	DF	4.767e-05	0.001874	1	1	0.8968	0.8964	0.02467	0.28
2	snp37677-scaffold464-1038122	101663625	33526002	CW	DF	6.386e-05	0.002241	1	1	0.9523	0.952	0.02926	0.332
2	snp37720-scaffold464-2937860	99763887	35420144	CW	DF	2.348e-05	0.001215	1	1	0.6733	0.6729	0.01917	0.2176
2	snp37767-scaffold464-4950066	97751681	37437223	CW	DF	8.289e-06	0.0006423	0.3949	0.3948	0.3263	0.3262	0.01559	0.1769
2	snp45987-scaffold631-242453	94055097	41146618	CW	DF	6.915e-05	0.002352	1	1	0.9629	0.9627	0.02945	0.3342
2	snp45996-scaffold631-611061	93686489	41513049	CW	DF	1.771e-05	0.001022	0.8438	0.843	0.5699	0.5696	0.01746	0.1981
2	snp46003-scaffold631-899905	93397645	41802155	CW	DF	4.692e-05	0.001855	1	1	0.8931	0.8926	0.02467	0.28
2	snp40316-scaffold515-741525	87228879	48011875	RW	DF	2.151e-06	1.123e-05	0.1025	0.1025	0.09741	0.09741	0.1025	1
2	snp53762-scaffold82-3055672	83431583	51830355	CW	DF	4.73e-05	0.001865	1	1	0.895	0.8945	0.02467	0.28
2	snp45128-scaffold614-6524265	52118426	83474726	RH	DF	2.344e-05	0.0005161	1	1	0.6727	0.6726	0.06616	0.7508
2	snp45128-scaffold614-6524265	52118426	83474726	BL	DF	2.422e-05	0.0005284	1	1	0.6846	0.6845	0.06863	0.7789
2	snp45128-scaffold614-6524265	52118426	83474726	WH	DF	4.979e-05	0.000821	1	1	0.9067	0.9066	0.0672	0.7626
3	snp41843-scaffold545-952728	97595579	19599119	CW	DF	7.174e-06	0.0005878	0.3418	0.3416	0.2895	0.2894	0.01486	0.1687
3	snp43974-scaffold595-3225253	92070125	25235510	WH	DF	2.673e-05	0.0005303	1	1	0.7201	0.72	0.06487	0.7362
3	snp43974-scaffold595-3225253	92070125	25235510	RH	DF	6.082e-05	0.001002	1	1	0.9449	0.9448	0.07794	0.8846
3	snp48395-scaffold687-2186794	77674459	39664309	RW	DF	7.092e-06	3.169e-05	0.3379	0.3379	0.2867	0.2867	0.1134	1
3	snp54314-scaffold83-1607523	75127712	42220541	CW	DF	1.307e-05	0.0008489	0.6229	0.6224	0.4636	0.4634	0.01684	0.1911
3	snp24981-scaffold257-500532	62176284	55662520	CW	DF	8.166e-05	0.002604	1	1	0.9796	0.9794	0.03304	0.375
3	snp42136-scaffold55-4190633	60383235	57469911	CW	DF	9.161e-06	0.0006828	0.4365	0.4363	0.3537	0.3536	0.01559	0.1769
3	snp18867-scaffold190-491244	55246127	62621929	CW	DF	1.998e-05	0.001101	0.9521	0.9511	0.6141	0.6137	0.018	0.2043
3	snp1691-scaffold1047-2269743	52483983	65402815	CW	DF	2.698e-05	0.001323	1	1	0.7235	0.7231	0.02074	0.2353
3	snp29685-scaffold321-5249833	45234219	72894170	CW	DF	1.869e-05	0.001056	0.8903	0.8894	0.5895	0.5891	0.01746	0.1981
3	snp15461-scaffold164-717536	44049812	74329119	BL	DF	4.21e-05	0.0007764	1	1	0.8655	0.8653	0.08024	0.9106
3	snp15461-scaffold164-717536	44049812	74329119	RH	DF	7.065e-05	0.001112	1	1	0.9655	0.9654	0.07794	0.8846
3	snp15461-scaffold164-717536	44049812	74329119	WH	DF	8.074e-05	0.001153	1	1	0.9787	0.9786	0.0892	1
3	snp56224-scaffold879-1119996	40274913	78124736	WH	DF	6.441e-05	0.0009837	1	1	0.9535	0.9534	0.07869	0.8931
3	snp6609-scaffold1236-353403	38956482	79450839	RH	DF	3.055e-05	0.0006205	1	1	0.7667	0.7666	0.06616	0.7508
3	snp6609-scaffold1236-353403	38956482	79450839	WH	DF	5.717e-05	0.0009046	1	1	0.9344	0.9342	0.07168	0.8135
3	snp22450-scaffold222-694101	37730445	80675857	CW	DF	3.752e-05	0.001618	1	1	0.8327	0.8322	0.0231	0.2621
3	snp22453-scaffold222-851829	37572717	80835937	CW	DF	1.437e-05	0.0008994	0.6845	0.684	0.4957	0.4954	0.01746	0.1981
3	snp24555-scaffold2498-324452	15657299	103535122	WH	DF	2.929e-07	2.211e-05	0.01395	0.01395	0.01386	0.01386	0.01395	0.1584
3	snp24555-scaffold2498-324452	15657299	103535122	RH	DF	2.36e-06	0.0001042	0.1125	0.1125	0.1064	0.1064	0.03333	0.3783
3	snp24555-scaffold2498-324452	15657299	103535122	BL	DF	4.795e-06	0.0001711	0.2285	0.2285	0.2043	0.2043	0.05082	0.5767
3	snp24555-scaffold2498-324452	15657299	103535122	CW	DF	9.934e-06	0.0007175	0.4733	0.473	0.3771	0.3769	0.01566	0.1777
3	snp55006-scaffold841-1374518	13973726	105201556	CW	DF	6.221e-05	0.002202	1	1	0.9484	0.9481	0.02878	0.3266
3	snp6325-scaffold1223-530258	11881912	107364229	BL	DF	8.823e-05	0.001299	1	1	0.9851	0.985	0.09192	1
4	snp3265-scaffold11-218080	63417536	54315182	RW	DF	7.126e-05	0.0002351	1	1	0.9665	0.9664	0.2612	1
4	snp56760-scaffold9-422861	61747996	56008260	CW	DF	9.155e-06	0.0006825	0.4362	0.436	0.3535	0.3534	0.01559	0.1769
4	snp56777-scaffold9-1142679	61028178	56726750	CW	DF	7.519e-05	0.002476	1	1	0.9722	0.972	0.03143	0.3567
4	snp56788-scaffold9-1577252	60593605	57163734	CP	DF	7.486e-05	0.0008478	1	1	0.9718	0.9717	0.1752	1
4	snp56805-scaffold9-2254491	59916366	57841241	CW	DF	3.73e-05	0.001613	1	1	0.8309	0.8304	0.0231	0.2621
4	snp15744-scaffold1654-105557	59426047	58338592	CW	DF	1.703e-05	0.000998	0.8113	0.8106	0.5557	0.5554	0.01746	0.1981
4	snp15777-scaffold1654-1487108	58044496	59721313	RH	DF	2.509e-05	0.0005411	1	1	0.6975	0.6974	0.06616	0.7508
4	snp15777-scaffold1654-1487108	58044496	59721313	WH	DF	4.391e-05	0.0007517	1	1	0.8766	0.8765	0.0672	0.7626
4	snp37221-scaffold453-1181621	56786645	60986663	RH	DF	5.886e-05	0.0009794	1	1	0.9395	0.9393	0.07794	0.8846
4	snp31180-scaffold345-2038562	53353974	64439198	CW	DF	2.687e-06	0.000322	0.128	0.128	0.1202	0.1201	0.01394	0.1582
4	snp44315-scaffold603-2039906	14083052	104315554	CW	DF	6.785e-06	0.0005681	0.3233	0.3231	0.2762	0.2761	0.01486	0.1687
5	snp15220-scaffold1622-150966	5030730	5244140	CW	DF	9.73e-05	0.002899	1	1	0.9903	0.9902	0.03543	0.402
5	snp54059-scaffold822-1742056	8282239	8501612	BW	DF	3.87e-05	0.0003402	1	1	0.8418	0.8417	0.1369	1
5	snp54060-scaffold822-1781620	8321803	8540781	CW	DF	6.923e-05	0.002354	1	1	0.9631	0.9628	0.02945	0.3342
5	snp17488-scaffold1809-252855	9501959	9865450	CW	DF	9.134e-08	4.024e-05	0.004352	0.004352	0.004342	0.004342	0.003416	0.03877
5	snp14297-scaffold157-2310010	17377809	17812744	RH	DF	4.305e-05	0.0007897	1	1	0.8714	0.8713	0.06702	0.7606
5	snp14251-scaffold157-188734	19499085	19934148	BW	DF	1.256e-05	0.0001422	0.5984	0.5983	0.4503	0.4503	0.07671	0.8706
5	snp14251-scaffold157-188734	19499085	19934148	CP	DF	2.795e-05	0.0004128	1	1	0.736	0.7359	0.1501	1
5	snp14251-scaffold157-188734	19499085	19934148	BL	DF	4.876e-05	0.0008599	1	1	0.902	0.9019	0.0821	0.9318
5	snp38426-scaffold486-2412676	22879856	23345368	BW	DF	4.825e-06	6.766e-05	0.2299	0.2299	0.2054	0.2054	0.07663	0.8697
5	snp38426-scaffold486-2412676	57637845	23345368	CW	DF	5.606e-05	0.002069	1	1	0.9308	0.9304	0.02698	0.3062
5	snp47343-scaffold665-1779570	34597585	35372408	CW	DF	3.015e-05	0.001416	1	1	0.7623	0.7618	0.02172	0.2465
5	snp37630-scaffold463-64670	46630429	47480416	BW	DF	8.55e-05	0.000629	1	1	0.983	0.983	0.1658	1
5	snp33463-scaffold392-4664782	52055996	52930625	BL	DF	2.822e-05	0.0005865	1	1	0.7393	0.7392	0.06863	0.7789
5	snp33463-scaffold392-4664782	52055996	52930625	RH	DF	4.331e-05	0.0007878	1	1	0.873	0.8729	0.06702	0.7606
5	snp33458-scaffold392-4457951	52262827	53138546	BL	DF	4.655e-05	0.0008327	1	1	0.8912	0.8911	0.0821	0.9318
5	snp33458-scaffold392-4457951	52262827	53138546	WH	DF	5.077e-05	0.0008323	1	1	0.911	0.9109	0.0672	0.7626
5	snp33458-scaffold392-4457951	52262827	53138546	RH	DF	7.674e-05	0.001178	1	1	0.9742	0.9741	0.07794	0.8846
5	snp33373-scaffold392-511730	56209048	57098635	BW	DF	2.654e-05	0.000254	1	1	0.7176	0.7175	0.1054	1
5	snp12642-scaffold1482-13523	56734400	57548700	BL	DF	9.936e-05	0.001411	1	1	0.9912	0.9912	0.09192	1
5	snp28824-scaffold310-5114951	67174079	67987054	BW	DF	6.06e-05	0.0004817	1	1	0.9443	0.9442	0.1509	1
6	snp53991-scaffold821-260643	39713419	42037438	RH	DF	8.423e-05	0.001257	1	1	0.9819	0.9819	0.07794	0.8846
6	snp40083-scaffold511-2344051	60553915	62949329	BW	DF	3.008e-06	4.688e-05	0.1433	0.1433	0.1335	0.1335	0.07663	0.8697
6	snp40053-scaffold511-1070977	61826989	64228064	BW	DF	6.443e-06	8.469e-05	0.307	0.307	0.2644	0.2643	0.07671	0.8706
6	snp2178-scaffold1066-928038	72981945	75435551	BL	DF	7.605e-05	0.001172	1	1	0.9733	0.9732	0.09166	1
6	snp2178-scaffold1066-928038	72981945	75435551	CW	DF	8.703e-05	0.002708	1	1	0.9842	0.984	0.03371	0.3826
6	snp2178-scaffold1066-928038	72981945	75435551	CP	DF	8.845e-05	0.0009577	1	1	0.9852	0.9852	0.1752	1
6	snp945-scaffold1025-1329036	95725920	99053758	BL	DF	1.037e-05	0.0002928	0.4942	0.4941	0.3899	0.3899	0.06377	0.7237
6	snp945-scaffold1025-1329036	95725920	99053758	RH	DF	1.048e-05	0.0002945	0.4991	0.499	0.3929	0.3929	0.04538	0.515
6	snp945-scaffold1025-1329036	95725920	99053758	CP	DF	1.179e-05	0.0002196	0.5617	0.5617	0.4298	0.4297	0.09874	1
6	snp945-scaffold1025-1329036	95725920	99053758	WH	DF	8.641e-05	0.001209	1	1	0.9837	0.9837	0.0892	1
6	snp11972-scaffold1440-170733	109087772	112296759	BL	DF	1.302e-05	0.000343	0.6202	0.6201	0.4622	0.4621	0.06377	0.7237
6	snp11972-scaffold1440-170733	109087772	112296759	RH	DF	2.111e-05	0.0004797	1	1	0.6342	0.6341	0.06616	0.7508
6	snp11972-scaffold1440-170733	109087772	112296759	WH	DF	2.285e-05	0.0004751	1	1	0.6634	0.6633	0.06487	0.7362
6	snp11972-scaffold1440-170733	109087772	112296759	CW	DF	9.599e-05	0.002875	1	1	0.9897	0.9896	0.03543	0.402
7	snp9296-scaffold134-99114	97171019	9392297	CW	DF	3.24e-05	0.001479	1	1	0.7864	0.7859	0.02237	0.2539
7	snp59695-scaffold989-953846	80334620	26330091	CP	DF	4.346e-05	0.0005699	1	1	0.8739	0.8738	0.1695	1
7	snp50806-scaffold735-500181	78852072	27813856	CW	DF	6.753e-06	0.0005665	0.3217	0.3216	0.2751	0.275	0.01486	0.1687
7	snp50055-scaffold716-3629742	76765612	29871014	RH	DF	2.981e-05	0.0006101	1	1	0.7584	0.7583	0.06616	0.7508
7	snp50055-scaffold716-3629742	76765612	29871014	WH	DF	5.47e-05	0.000877	1	1	0.9262	0.926	0.07044	0.7994
7	snp57931-scaffold938-949983	51629304	55058392	CW	DF	5.726e-05	0.002096	1	1	0.9347	0.9343	0.02701	0.3066
7	snp30692-scaffold339-5701455	47102793	59583402	CW	DF	1.859e-05	0.001053	0.8859	0.8849	0.5876	0.5873	0.01746	0.1981
7	snp30641-scaffold339-3412745	44814083	61869256	CW	DF	1.14e-05	0.0007807	0.5432	0.5429	0.4191	0.4189	0.01664	0.1888
7	snp29310-scaffold316-1240281	19895403	87108423	CW	DF	7.961e-05	0.002564	1	1	0.9775	0.9773	0.0327	0.3711
8	snp33301-scaffold391-1643163	5267629	5415927	WH	DF	3.954e-05	0.0006983	1	1	0.8481	0.8479	0.0672	0.7626
8	snp17200-scaffold1796-54624	11651928	11810664	RW	DF	6.804e-05	0.0002259	1	1	0.9609	0.9609	0.2612	1
8	snp12947-scaffold1499-2414292	66113241	67503568	WH	DF	2.421e-05	0.0004947	1	1	0.6844	0.6843	0.06487	0.7362
8	snp12947-scaffold1499-2414292	66113241	67503568	BL	DF	8.69e-05	0.001286	1	1	0.9841	0.984	0.09192	1
8	snp12947-scaffold1499-2414292	66113241	67503568	RH	DF	8.834e-05	0.001299	1	1	0.9851	0.9851	0.07794	0.8846
8	snp12933-scaffold1499-1805970	66721563	68115674	RH	DF	2.881e-06	0.0001198	0.1373	0.1373	0.1283	0.1283	0.03333	0.3783
8	snp12933-scaffold1499-1805970	66721563	68115674	WH	DF	2.979e-06	0.0001134	0.142	0.1419	0.1323	0.1323	0.02839	0.3222
8	snp12933-scaffold1499-1805970	66721563	68115674	BL	DF	1.076e-05	0.0003004	0.5127	0.5126	0.4011	0.4011	0.06377	0.7237
8	snp12933-scaffold1499-1805970	66721563	68115674	CW	DF	1.307e-05	0.000849	0.623	0.6225	0.4636	0.4634	0.01684	0.1911
9	snp39588-scaffold504-358366	2394396	2388136	CW	DF	1.173e-05	0.0007945	0.559	0.5587	0.4282	0.428	0.01664	0.1888
9	snp21054-scaffold2061-73782	9327181	9384617	RW	DF	7.021e-05	0.0002321	1	1	0.9648	0.9647	0.2612	1
9	snp58908-scaffold965-175511	10470386	10522450	CW	DF	3.814e-05	0.001635	1	1	0.8376	0.8371	0.0231	0.2621
9	snp31974-scaffold359-260195	12795958	12886633	CP	DF	2.028e-05	0.0003265	0.9661	0.966	0.6195	0.6194	0.138	1
9	snp31974-scaffold359-260195	12795958	12886633	BL	DF	2.843e-05	0.0005909	1	1	0.742	0.7419	0.06863	0.7789
9	snp31974-scaffold359-260195	12795958	12886633	WH	DF	3.806e-05	0.0006798	1	1	0.8369	0.8367	0.0672	0.7626
9	snp31974-scaffold359-260195	12795958	12886633	RH	DF	4.36e-05	0.0007949	1	1	0.8748	0.8746	0.06702	0.7606
9	snp53237-scaffold802-477218	15224365	15303972	CW	DF	1.531e-05	0.0009351	0.7295	0.7289	0.5179	0.5176	0.01746	0.1981
9	snp3895-scaffold1122-1069822	22915069	23117311	CW	DF	2.925e-06	0.0003393	0.1394	0.1394	0.1301	0.1301	0.01394	0.1582
9	snp3919-scaffold1122-2097029	23942276	24141843	CW	DF	1.483e-05	0.000917	0.7066	0.706	0.5067	0.5064	0.01746	0.1981
9	snp3939-scaffold1122-2977302	24822549	25023408	CW	DF	3.579e-05	0.001572	1	1	0.8183	0.8178	0.02274	0.258
9	snp40816-scaffold524-739363	25782240	25989680	RW	DF	1.484e-05	6.021e-05	0.7072	0.7072	0.507	0.507	0.1768	1
9	snp40816-scaffold524-739363	25782240	25989680	CD	DF	6.703e-05	0.0001313	1	1	0.959	0.959	0.4238	1
9	snp40834-scaffold524-1671742	26714619	26923765	CD	DF	4.167e-05	8.454e-05	1	1	0.8627	0.8627	0.4238	1
9	snp10101-scaffold1358-1351350	27789793	27999512	CW	DF	1.377e-06	0.0002137	0.06561	0.0656	0.0635	0.06349	0.009373	0.1064
9	snp10101-scaffold1358-1351350	27789793	27999512	CD	DF	2.85e-05	5.945e-05	1	1	0.7428	0.7428	0.4238	1
9	snp10101-scaffold1358-1351350	27789793	27999512	CP	DF	3.258e-05	0.0004617	1	1	0.7882	0.7881	0.1552	1
9	snp59091-scaffold969-2758702	30171285	30398000	CW	DF	6.582e-06	0.0005576	0.3136	0.3135	0.2692	0.2691	0.01486	0.1687
9	snp361-scaffold1008-2911843	47864414	48352961	CW	DF	1.584e-05	0.0009546	0.7545	0.7539	0.5298	0.5295	0.01746	0.1981
9	snp29395-scaffold318-901939	52868428	53346107	CP	DF	4.654e-06	0.0001113	0.2218	0.2218	0.1989	0.1989	0.07044	0.7994
9	snp29395-scaffold318-901939	52868428	53346107	RH	DF	1.949e-05	0.0004538	0.9286	0.9284	0.6049	0.6048	0.06616	0.7508
9	snp29395-scaffold318-901939	52868428	53346107	BL	DF	5.446e-05	0.0009287	1	1	0.9253	0.9252	0.0821	0.9318
9	snp3575-scaffold1110-924176	58547070	59047836	WH	DF	8.69e-06	0.0002408	0.4141	0.414	0.339	0.339	0.05915	0.6713
9	snp3575-scaffold1110-924176	58547070	59047836	RH	DF	1.032e-05	0.0002915	0.4918	0.4917	0.3885	0.3884	0.04538	0.515
9	snp50508-scaffold725-933710	66049702	66584485	CW	DF	6.743e-05	0.002317	1	1	0.9598	0.9595	0.02945	0.3342
9	snp36934-scaffold448-1462614	77521282	78648285	CW	DF	6.514e-05	0.002268	1	1	0.9551	0.9548	0.02945	0.3342
9	snp36837-scaffold447-1943494	81461940	82593482	CW	DF	9.436e-05	0.002845	1	1	0.9889	0.9887	0.03543	0.402
10	snp22733-scaffold2265-449567	98843768	383276	CW	DF	2.374e-05	0.001223	1	1	0.6774	0.6769	0.01917	0.2176
10	snp43119-scaffold572-3093664	94078813	5115781	CP	DF	4.279e-06	0.0001047	0.2039	0.2039	0.1844	0.1844	0.07044	0.7994
10	snp2144-scaffold1065-411721	74906896	24296772	RH	DF	1.386e-05	0.0003579	0.6604	0.6603	0.4834	0.4833	0.05503	0.6246
10	snp2144-scaffold1065-411721	74906896	24296772	WH	DF	1.405e-05	0.0003376	0.6696	0.6695	0.4881	0.488	0.06487	0.7362
10	snp2144-scaffold1065-411721	74906896	24296772	BL	DF	1.425e-05	0.0003653	0.679	0.6789	0.4929	0.4928	0.06377	0.7237
10	snp2144-scaffold1065-411721	74906896	24296772	CP	DF	5.114e-05	0.0006418	1	1	0.9125	0.9125	0.1695	1
10	snp1448-scaffold104-1147808	73347268	25854668	BW	DF	4.564e-06	6.48e-05	0.2175	0.2175	0.1954	0.1954	0.07663	0.8697
10	snp1481-scaffold104-2612843	71882233	27289223	BW	DF	7.162e-05	0.0005483	1	1	0.9671	0.967	0.1552	1
10	snp1502-scaffold104-3550558	70944518	28278268	BW	DF	1.396e-05	0.0001543	0.665	0.6649	0.4857	0.4857	0.07671	0.8706
10	snp1502-scaffold104-3550558	70944518	28278268	BL	DF	2.614e-05	0.0005573	1	1	0.7122	0.7121	0.06863	0.7789
10	snp1502-scaffold104-3550558	70944518	28278268	WH	DF	3.705e-05	0.0006671	1	1	0.8289	0.8288	0.0672	0.7626
10	snp1502-scaffold104-3550558	70944518	28278268	CW	DF	3.926e-05	0.001664	1	1	0.846	0.8455	0.0233	0.2645
10	snp1502-scaffold104-3550558	70944518	28278268	RH	DF	8.73e-05	0.001289	1	1	0.9844	0.9843	0.07794	0.8846
10	snp7931-scaffold1287-749597	69635073	29620817	WH	DF	2.683e-05	0.0005318	1	1	0.7216	0.7214	0.06487	0.7362
10	snp7931-scaffold1287-749597	69635073	29620817	CW	DF	3.1e-05	0.00144	1	1	0.7717	0.7712	0.02172	0.2465
10	snp38108-scaffold475-788703	60655612	38683034	WH	DF	2.604e-06	0.0001031	0.1241	0.124	0.1167	0.1167	0.02839	0.3222
10	snp38108-scaffold475-788703	60655612	38683034	RH	DF	3.498e-06	0.0001371	0.1667	0.1666	0.1535	0.1535	0.03333	0.3783
10	snp38108-scaffold475-788703	60655612	38683034	BL	DF	6.236e-06	0.0002054	0.2971	0.2971	0.2571	0.257	0.05082	0.5767
10	snp25109-scaffold259-1388347	58196646	41147639	WH	DF	4.689e-05	0.0007871	1	1	0.8929	0.8928	0.0672	0.7626
10	snp25219-scaffold259-6362452	53222541	46109584	CW	DF	5.053e-05	0.001942	1	1	0.91	0.9095	0.02536	0.2878
10	snp48079-scaffold68-3230787	48381298	50979504	CW	DF	2.324e-05	0.001207	1	1	0.6696	0.6692	0.01917	0.2176
10	snp57312-scaffold912-2276709	45647692	53713433	CW	DF	2.793e-07	8.017e-05	0.01331	0.01331	0.01322	0.01322	0.003416	0.03877
10	snp28335-scaffold302-542312	41103678	58258259	CW	DF	3.367e-05	0.001515	1	1	0.799	0.7985	0.02274	0.258
10	snp31485-scaffold349-1486287	39908107	59452728	BL	DF	9.467e-05	0.001364	1	1	0.989	0.989	0.09192	1
10	snp33139-scaffold388-418538	38003183	61359453	CW	DF	1.666e-06	0.0002402	0.07939	0.07938	0.07632	0.07631	0.009924	0.1126
10	snp33141-scaffold388-502418	37919303	61443142	CW	DF	2.283e-05	0.001194	1	1	0.663	0.6626	0.01917	0.2176
10	snp33165-scaffold388-1543665	36878056	62489495	CW	DF	2.743e-05	0.001336	1	1	0.7293	0.7289	0.02074	0.2354
10	snp16064-scaffold1690-412631	33260873	66185170	WH	DF	4.957e-05	0.0008184	1	1	0.9057	0.9056	0.0672	0.7626
10	snp16064-scaffold1690-412631	33260873	66185170	BW	DF	5.23e-05	0.0004297	1	1	0.9173	0.9172	0.1436	1
10	snp16064-scaffold1690-412631	33260873	66185170	BL	DF	6.95e-05	0.001101	1	1	0.9635	0.9635	0.08951	1
10	snp16064-scaffold1690-412631	33260873	66185170	RH	DF	7.864e-05	0.001198	1	1	0.9764	0.9763	0.07794	0.8846
10	snp16064-scaffold1690-412631	33260873	66185170	CP	DF	9.803e-05	0.001032	1	1	0.9906	0.9906	0.1752	1
10	snp16067-scaffold1690-584958	33088546	66357742	CW	DF	4.299e-05	0.001759	1	1	0.8711	0.8706	0.02467	0.28
10	snp17716-scaffold184-400952	24576905	74860568	CW	DF	8.556e-06	0.0006548	0.4077	0.4075	0.3348	0.3347	0.01559	0.1769
10	snp16269-scaffold1711-397417	22052834	78944115	CW	DF	2.868e-07	8.149e-05	0.01367	0.01366	0.01357	0.01357	0.003416	0.03877
10	snp39501-scaffold501-2684294	17664432	83289737	CW	DF	2.313e-05	0.001204	1	1	0.6678	0.6673	0.01917	0.2176
10	snp49301-scaffold703-3633491	11518691	89474281	BL	DF	2.732e-05	0.0005747	1	1	0.728	0.7279	0.06863	0.7789
10	snp49301-scaffold703-3633491	11518691	89474281	WH	DF	3.621e-05	0.0006565	1	1	0.8219	0.8218	0.0672	0.7626
10	snp49301-scaffold703-3633491	11518691	89474281	RH	DF	3.668e-05	0.0007048	1	1	0.8258	0.8257	0.06616	0.7509
10	snp49301-scaffold703-3633491	11518691	89474281	CW	DF	4.011e-05	0.001686	1	1	0.8521	0.8516	0.0233	0.2645
10	snp49271-scaffold703-2391474	10276674	90722528	WH	DF	2.008e-05	0.0004338	0.9567	0.9565	0.6158	0.6158	0.06487	0.7362
10	snp49271-scaffold703-2391474	10276674	90722528	BL	DF	4.046e-05	0.0007553	1	1	0.8546	0.8544	0.08024	0.9106
10	snp49271-scaffold703-2391474	10276674	90722528	RH	DF	7.832e-05	0.001195	1	1	0.976	0.976	0.07794	0.8846
10	snp49236-scaffold703-959871	8845071	92144792	WH	DF	8.986e-05	0.001243	1	1	0.9862	0.9861	0.0892	1
11	snp48770-scaffold693-417031	2727915	2499033	CW	DF	1.615e-05	0.0009658	0.7694	0.7687	0.5367	0.5364	0.01746	0.1981
11	snp17962-scaffold185-6628584	66430580	67255733	RH	DF	5.898e-05	0.0009808	1	1	0.9398	0.9397	0.07794	0.8846
11	snp17962-scaffold185-6628584	66430580	67255733	WH	DF	7.55e-05	0.0011	1	1	0.9726	0.9725	0.08773	0.9957
11	snp20768-scaffold204-3792524	76851787	77656443	WH	DF	4.888e-05	0.0008104	1	1	0.9026	0.9024	0.0672	0.7626
11	snp20768-scaffold204-3792524	76851787	77656443	RH	DF	5.323e-05	0.0009133	1	1	0.9209	0.9207	0.07794	0.8846
11	snp20768-scaffold204-3792524	76851787	77656443	BL	DF	7.214e-05	0.001129	1	1	0.9678	0.9678	0.09045	1
11	snp22594-scaffold2238-1028770	80949949	81767137	BW	DF	2.381e-05	0.0002335	1	1	0.6785	0.6784	0.1031	1
11	snp33928-scaffold4-1920103	94262857	95311962	CW	DF	4.496e-05	0.001808	1	1	0.8826	0.8822	0.02467	0.28
11	snp47046-scaffold658-1378543	100278152	101330381	CW	DF	9.564e-05	0.002869	1	1	0.9895	0.9894	0.03543	0.402
12	snp33723-scaffold3963-5807	82209166	540901	RW	DF	3.842e-05	0.0001375	1	1	0.8397	0.8396	0.2288	1
12	snp582-scaffold1016-406125	77054600	5662521	RW	DF	1.89e-05	7.428e-05	0.9006	0.9006	0.5937	0.5937	0.1801	1
12	snp36042-scaffold431-6025219	52492473	32580707	CW	DF	6.897e-05	0.002349	1	1	0.9626	0.9623	0.02945	0.3342
12	snp36007-scaffold431-4331374	50798628	34270339	CP	DF	1.243e-05	0.0002284	0.5924	0.5924	0.447	0.447	0.09874	1
12	snp35954-scaffold431-1932104	48399358	37043670	CW	DF	2.167e-07	6.858e-05	0.01032	0.01032	0.01027	0.01027	0.003416	0.03877
12	snp11150-scaffold140-1105603	36863067	48715785	BL	DF	2.881e-05	0.0005963	1	1	0.7466	0.7464	0.06863	0.7789
12	snp11150-scaffold140-1105603	36863067	48715785	RH	DF	3.004e-05	0.0006133	1	1	0.761	0.7609	0.06616	0.7508
12	snp11150-scaffold140-1105603	36863067	48715785	CP	DF	4.147e-05	0.0005507	1	1	0.8614	0.8613	0.1695	1
12	snp30447-scaffold335-2556014	33201351	52378469	CW	DF	7.827e-05	0.002538	1	1	0.976	0.9758	0.03243	0.368
12	snp3102-scaffold1095-605843	32491500	53086460	BL	DF	5.723e-05	0.0009614	1	1	0.9346	0.9345	0.0821	0.9318
12	snp3181-scaffold1095-3865424	29231919	56313650	CW	DF	8.285e-05	0.002627	1	1	0.9807	0.9805	0.03316	0.3763
12	snp50220-scaffold717-6348093	26733034	58805812	CW	DF	3.516e-05	0.001555	1	1	0.8127	0.8122	0.02274	0.258
12	snp22518-scaffold223-379387	7705063	77826366	CP	DF	7.979e-05	0.0008883	1	1	0.9777	0.9776	0.1752	1
13	snp46284-scaffold638-1700219	17985868	18377009	BL	DF	5.859e-05	0.0009771	1	1	0.9387	0.9386	0.0821	0.9318
13	snp46284-scaffold638-1700219	17985868	18377009	RH	DF	8.127e-05	0.001226	1	1	0.9792	0.9791	0.07794	0.8846
13	snp48971-scaffold7-234861	32157133	32783113	CD	DF	8.334e-05	0.0001607	1	1	0.9811	0.9811	0.4238	1
13	snp23209-scaffold2318-21647	41071978	41908344	CD	DF	3.795e-05	7.753e-05	1	1	0.8361	0.8361	0.4238	1
13	snp36373-scaffold4364-33629	43540013	44778799	RH	DF	8.338e-05	0.001248	1	1	0.9812	0.9811	0.07794	0.8846
13	snp48703-scaffold691-2873716	22879856	59016707	CW	DF	5.606e-05	0.002069	1	1	0.9308	0.9304	0.02698	0.3062
13	snp48699-scaffold691-2724642	57786919	59166263	BL	DF	2.302e-05	0.0005101	1	1	0.6661	0.666	0.06863	0.7789
13	snp48699-scaffold691-2724642	57786919	59166263	WH	DF	2.317e-05	0.0004798	1	1	0.6685	0.6684	0.06487	0.7362
13	snp48699-scaffold691-2724642	57786919	59166263	RH	DF	2.95e-05	0.0006057	1	1	0.7548	0.7547	0.06616	0.7508
13	snp48690-scaffold691-2355185	58156376	59534025	WH	DF	4.492e-05	0.0007637	1	1	0.8824	0.8822	0.0672	0.7626
13	snp48690-scaffold691-2355185	58156376	59534025	RH	DF	7.485e-05	0.001158	1	1	0.9717	0.9717	0.07794	0.8846
13	snp55190-scaffold849-277546	61671264	63229556	CW	DF	8.372e-05	0.002644	1	1	0.9815	0.9813	0.03316	0.3763
13	snp31438-scaffold348-1638233	76566792	77996024	RH	DF	1.6e-07	1.589e-05	0.007625	0.007625	0.007596	0.007596	0.007625	0.08654
13	snp31438-scaffold348-1638233	76566792	77996024	WH	DF	7.615e-07	4.338e-05	0.03628	0.03628	0.03563	0.03563	0.01814	0.2059
13	snp31438-scaffold348-1638233	76566792	77996024	BL	DF	2.131e-06	9.715e-05	0.1015	0.1015	0.09653	0.09653	0.04214	0.4782
13	snp31438-scaffold348-1638233	76566792	77996024	CP	DF	2.835e-05	0.0004171	1	1	0.7409	0.7409	0.1501	1
14	snp42625-scaffold566-1977296	75406393	17125147	CW	DF	1.855e-05	0.001052	0.8838	0.8829	0.5868	0.5864	0.01746	0.1981
14	snp22068-scaffold218-78707	62755017	29825021	RW	DF	3.425e-05	0.0001245	1	1	0.8045	0.8044	0.2288	1
14	snp23177-scaffold231-1615814	62626950	29953977	CW	DF	4.599e-05	0.001833	1	1	0.8882	0.8878	0.02467	0.28
14	snp59936-scaffold998-300033	50269992	42374922	CW	DF	8.886e-05	0.002742	1	1	0.9855	0.9853	0.03415	0.3875
14	snp1950-scaffold1054-595469	13782751	78909851	CW	DF	6.637e-05	0.002294	1	1	0.9577	0.9574	0.02945	0.3342
14	snp19591-scaffold1975-566332	13118244	79549016	CW	DF	2.555e-05	0.001279	1	1	0.704	0.7036	0.01996	0.2265
14	snp34536-scaffold406-231385	8589988	85343375	CW	DF	3.829e-05	0.001639	1	1	0.8387	0.8382	0.0231	0.2621
15	snp57945-scaffold939-513056	66303962	13200344	CW	DF	2.826e-05	0.001361	1	1	0.7398	0.7393	0.02104	0.2387
15	snp36734-scaffold445-2068057	32799035	47831648	WH	DF	4.541e-05	0.0007696	1	1	0.8851	0.885	0.0672	0.7626
15	snp36734-scaffold445-2068057	32799035	47831648	CW	DF	8.183e-05	0.002608	1	1	0.9797	0.9795	0.03304	0.375
15	snp36734-scaffold445-2068057	32799035	47831648	BL	DF	9.167e-05	0.001334	1	1	0.9873	0.9873	0.09192	1
15	snp32431-scaffold37-557676	12538700	68165216	RH	DF	3.211e-05	0.0006424	1	1	0.7835	0.7833	0.06616	0.7509
15	snp6675-scaffold1240-931952	10643237	70064226	WH	DF	6.631e-05	0.001004	1	1	0.9576	0.9574	0.07899	0.8964
15	snp6679-scaffold1240-1093197	10481992	70229522	WH	DF	4.046e-05	0.0007097	1	1	0.8545	0.8544	0.0672	0.7626
15	snp139-scaffold100-2825470	7897116	73527703	CW	DF	5.056e-05	0.001942	1	1	0.9101	0.9097	0.02536	0.2878
16	snp16423-scaffold173-1149233	3309660	3335024	BL	DF	6.328e-05	0.001031	1	1	0.951	0.9509	0.08376	0.9505
16	snp17224-scaffold18-62949	24094863	24898037	CW	DF	5.453e-05	0.002034	1	1	0.9256	0.9252	0.02687	0.3049
16	snp17258-scaffold18-1536295	25568209	26376843	BW	DF	7.435e-05	0.0005644	1	1	0.9711	0.971	0.1552	1
16	snp3953-scaffold1125-190766	39246435	40120683	WH	DF	8.126e-05	0.001158	1	1	0.9792	0.9791	0.0892	1
16	snp3953-scaffold1125-190766	39246435	40120683	RH	DF	8.188e-05	0.001232	1	1	0.9798	0.9797	0.07794	0.8846
16	snp30143-scaffold331-984668	50060939	50997497	RH	DF	3.598e-05	0.0006953	1	1	0.8199	0.8197	0.06616	0.7509
16	snp30143-scaffold331-984668	50060939	50997497	BL	DF	6.235e-05	0.00102	1	1	0.9487	0.9486	0.08376	0.9505
16	snp30143-scaffold331-984668	50060939	50997497	WH	DF	8.27e-05	0.001172	1	1	0.9806	0.9805	0.0892	1
16	snp32679-scaffold376-507941	51561508	52509580	RH	DF	7.087e-05	0.001115	1	1	0.9658	0.9657	0.07794	0.8846
16	snp8711-scaffold131-5768226	52649451	53612668	RH	DF	5.645e-05	0.0009513	1	1	0.9321	0.932	0.07794	0.8846
16	snp8636-scaffold131-2516395	55901282	56893479	RH	DF	5.467e-05	0.0009304	1	1	0.9261	0.926	0.07794	0.8846
16	snp8636-scaffold131-2516395	55901282	56893479	WH	DF	8.878e-05	0.001232	1	1	0.9855	0.9854	0.0892	1
16	snp8624-scaffold131-2001386	56416291	57408452	BW	DF	8.211e-06	0.0001022	0.3912	0.3912	0.3238	0.3237	0.07671	0.8706
16	snp8618-scaffold131-1736927	56680750	57674298	RW	DF	6.53e-05	0.000218	1	1	0.9555	0.9554	0.2612	1
16	snp3682-scaffold112-1043886	59461662	60447085	BW	DF	9.517e-05	0.0006834	1	1	0.9893	0.9892	0.1679	1
16	snp3684-scaffold112-1122107	59539883	60525389	BW	DF	4.596e-05	0.0003888	1	1	0.8881	0.888	0.1369	1
17	snp25671-scaffold264-3189431	67766663	3009675	BL	DF	1.472e-05	0.0003737	0.7015	0.7013	0.5042	0.5041	0.06377	0.7237
17	snp25671-scaffold264-3189431	67766663	3009675	RH	DF	8.223e-05	0.001236	1	1	0.9801	0.98	0.07794	0.8846
17	snp25671-scaffold264-3189431	67766663	3009675	CP	DF	9.411e-05	0.001002	1	1	0.9887	0.9887	0.1752	1
17	snp25621-scaffold264-957198	65534430	5213285	CW	DF	1.187e-05	0.0008003	0.5656	0.5653	0.432	0.4318	0.01664	0.1888
17	snp6031-scaffold121-3848906	57184566	13573747	BL	DF	7.708e-05	0.001183	1	1	0.9746	0.9745	0.09166	1
17	snp16280-scaffold1714-321063	43968904	26782979	BL	DF	4.835e-05	0.000855	1	1	0.9001	0.9	0.0821	0.9318
17	snp46856-scaffold653-3698151	43186173	27574898	CP	DF	5.691e-05	0.000694	1	1	0.9336	0.9335	0.1695	1
17	snp35564-scaffold428-2794282	31865532	38994171	CW	DF	5.807e-06	0.0005164	0.2767	0.2766	0.2417	0.2416	0.01486	0.1687
17	snp16563-scaffold1747-208395	30698466	39892698	CW	DF	3.395e-05	0.001522	1	1	0.8016	0.8012	0.02274	0.258
17	snp19781-scaffold199-3494064	27263304	43324712	CW	DF	6.764e-05	0.002321	1	1	0.9602	0.9599	0.02945	0.3342
17	snp19781-scaffold199-3494064	27263304	43324712	CD	DF	8.156e-05	0.0001575	1	1	0.9795	0.9795	0.4238	1
17	snp19734-scaffold199-1396789	25166029	45465149	WH	DF	2.231e-05	0.0004671	1	1	0.6546	0.6545	0.06487	0.7362
17	snp19734-scaffold199-1396789	25166029	45465149	CW	DF	3.541e-05	0.001562	1	1	0.815	0.8145	0.02274	0.258
17	snp19734-scaffold199-1396789	25166029	45465149	CD	DF	5.771e-05	0.0001143	1	1	0.9361	0.936	0.4238	1
17	snp19734-scaffold199-1396789	25166029	45465149	RH	DF	6.765e-05	0.001079	1	1	0.9602	0.9601	0.07794	0.8846
17	snp21166-scaffold207-2532534	17798729	52935461	CW	DF	9.812e-06	0.0007121	0.4675	0.4672	0.3734	0.3733	0.01566	0.1777
18	snp6167-scaffold1217-1930225	1930225	3788422	RW	DF	6.115e-05	0.0002059	1	1	0.9457	0.9457	0.2612	1
18	snp6168-scaffold1217-1985930	1985930	3837951	CW	DF	1.245e-06	0.0002009	0.05933	0.05932	0.05761	0.0576	0.009373	0.1064
18	snp6168-scaffold1217-1985930	1985930	3837951	BL	DF	5.798e-05	0.0009701	1	1	0.9369	0.9368	0.0821	0.9318
18	snp41916-scaffold546-2652228	8243968	10177310	RH	DF	3.361e-05	0.0006631	1	1	0.7984	0.7982	0.06616	0.7509
18	snp41877-scaffold546-944746	9951450	11898552	CD	DF	1.446e-06	3.75e-06	0.06888	0.06888	0.06656	0.06656	0.06888	0.7817
18	snp41877-scaffold546-944746	9951450	11898552	BL	DF	1.561e-06	7.819e-05	0.07436	0.07436	0.07166	0.07166	0.04214	0.4782
18	snp41877-scaffold546-944746	9951450	11898552	WH	DF	1.567e-06	7.214e-05	0.07466	0.07466	0.07194	0.07194	0.02489	0.2824
18	snp41877-scaffold546-944746	9951450	11898552	RH	DF	2.708e-06	0.0001147	0.129	0.129	0.121	0.121	0.03333	0.3783
18	snp41877-scaffold546-944746	9951450	11898552	CP	DF	5.63e-06	0.0001279	0.2683	0.2683	0.2353	0.2353	0.07044	0.7994
18	snp41877-scaffold546-944746	9951450	11898552	CW	DF	2.058e-05	0.001121	0.9806	0.9795	0.6249	0.6245	0.01816	0.2061
18	snp19484-scaffold1967-768885	47641690	49693270	BW	DF	4.505e-05	0.0003828	1	1	0.8831	0.883	0.1369	1
19	snp9190-scaffold1335-6853	45018619	45515515	CW	DF	6.893e-05	0.002348	1	1	0.9625	0.9623	0.02945	0.3342
19	snp32196-scaffold3643-64285	50123948	50562838	CP	DF	5.914e-06	0.0001326	0.2818	0.2817	0.2455	0.2455	0.07044	0.7994
19	snp23091-scaffold2300-323613	51454566	51889682	CW	DF	8.49e-05	0.002667	1	1	0.9825	0.9823	0.03316	0.3763
20	snp52543-scaffold782-4335057	1973195	2032343	CW	DF	9.386e-05	0.002836	1	1	0.9886	0.9884	0.03543	0.402
20	snp52452-scaffold782-411749	5896503	5948152	CP	DF	4.706e-05	0.000604	1	1	0.8938	0.8937	0.1695	1
20	snp57358-scaffold913-963263	7583449	7640897	BL	DF	7.887e-05	0.001202	1	1	0.9767	0.9766	0.09166	1
20	snp57358-scaffold913-963263	7583449	7640897	WH	DF	9.858e-05	0.001326	1	1	0.9909	0.9908	0.09365	1
20	snp52283-scaffold776-291202	36434931	36698503	CW	DF	3.546e-06	0.0003818	0.169	0.1689	0.1555	0.1554	0.01486	0.1687
20	snp52283-scaffold776-291202	36434931	36698503	WH	DF	3.892e-05	0.0006905	1	1	0.8434	0.8433	0.0672	0.7626
20	snp52283-scaffold776-291202	36434931	36698503	RH	DF	7.082e-05	0.001114	1	1	0.9658	0.9657	0.07794	0.8846
20	snp4436-scaffold114-512953	38812251	39090463	RW	DF	9.655e-05	0.0003061	1	1	0.99	0.9899	0.3195	1
20	snp46225-scaffold637-3551906	42547624	42838159	WH	DF	4.938e-05	0.0008162	1	1	0.9049	0.9047	0.0672	0.7626
20	snp46145-scaffold637-12802	46086728	46398322	CW	DF	4.284e-06	0.0004286	0.2041	0.2041	0.1846	0.1846	0.01486	0.1687
20	snp14352-scaffold1570-1978273	56594014	56982407	RH	DF	9.162e-05	0.001333	1	1	0.9873	0.9872	0.07937	0.9008
20	snp16745-scaffold1753-34329	66174065	66737512	BW	DF	9.046e-05	0.0006571	1	1	0.9866	0.9865	0.1658	1
21	snp23789-scaffold240-161570	14593232	15802894	CW	DF	4.512e-05	0.001812	1	1	0.8835	0.8831	0.02467	0.28
21	snp23789-scaffold240-161570	14593232	15802894	BL	DF	5.323e-05	0.0009141	1	1	0.9209	0.9207	0.0821	0.9318
21	snp38794-scaffold492-1318578	40059328	41944739	CW	DF	4.598e-06	0.0004476	0.2191	0.219	0.1967	0.1967	0.01486	0.1687
21	snp17011-scaffold1775-343341	50091234	52441245	BL	DF	5.755e-05	0.0009651	1	1	0.9356	0.9355	0.0821	0.9318
22	snp54166-scaffold827-626028	41667895	41784406	CW	DF	1.242e-05	0.0008225	0.5916	0.5912	0.4466	0.4463	0.01684	0.1911
22	snp13263-scaffold1509-1704952	47657859	47780316	CW	DF	8.435e-05	0.002656	1	1	0.982	0.9818	0.03316	0.3763
22	snp55997-scaffold870-361893	56320457	58798676	CW	DF	8.193e-06	0.0006377	0.3904	0.3902	0.3232	0.3231	0.01559	0.1769
24	snp1555-scaffold1042-1068020	32996397	33188152	CW	DF	6.313e-06	0.0005436	0.3008	0.3007	0.2598	0.2597	0.01486	0.1687
24	snp1555-scaffold1042-1068020	32996397	33188152	BW	DF	4.168e-05	0.0003604	1	1	0.8627	0.8626	0.1369	1
24	snp27332-scaffold290-4041702	34615168	34837851	CP	DF	5.381e-05	0.0006662	1	1	0.923	0.9229	0.1695	1
24	snp54541-scaffold833-631584	39378643	39589906	BW	DF	7.493e-05	0.0005678	1	1	0.9719	0.9718	0.1552	1
24	snp54586-scaffold833-2411812	41158871	41365838	BW	DF	1.547e-05	0.0001671	0.7372	0.7371	0.5216	0.5215	0.07671	0.8706
24	snp13566-scaffold1525-519249	61020458	61541989	CW	DF	6.433e-06	0.0005499	0.3065	0.3064	0.264	0.2639	0.01486	0.1687
25	snp12412-scaffold1472-696501	5073096	4897572	RW	DF	2.53e-05	9.567e-05	1	1	0.7004	0.7004	0.2009	1
25	snp30480-scaffold336-1022317	8965754	8791699	CP	DF	9.07e-05	0.0009755	1	1	0.9867	0.9867	0.1752	1
25	snp11655-scaffold143-1299281	33344641	33157943	BW	DF	1.61e-05	0.0001723	0.7671	0.767	0.5357	0.5356	0.07671	0.8706
26	snp34790-scaffold413-809872	48115860	2318969	BW	DF	6.333e-05	0.0004984	1	1	0.9511	0.951	0.1509	1
26	snp34795-scaffold413-993146	47932586	2502077	RH	DF	6.662e-06	0.0002149	0.3174	0.3174	0.272	0.2719	0.03968	0.4503
26	snp34795-scaffold413-993146	47932586	2502077	WH	DF	1.538e-05	0.0003598	0.733	0.7329	0.5196	0.5195	0.06487	0.7362
26	snp34795-scaffold413-993146	47932586	2502077	BL	DF	3.398e-05	0.0006689	1	1	0.8019	0.8018	0.07486	0.8496
26	snp47533-scaffold67-1525470	34443948	15957679	CW	DF	1.575e-05	0.0009516	0.7506	0.75	0.5279	0.5276	0.01746	0.1981
26	snp47553-scaffold67-2386252	33583166	16824075	CW	DF	4.648e-05	0.001845	1	1	0.8908	0.8904	0.02467	0.28
26	snp47556-scaffold67-2509157	33460261	16947347	RH	DF	2.665e-05	0.0005642	1	1	0.7191	0.719	0.06616	0.7508
26	snp47556-scaffold67-2509157	33460261	16947347	WH	DF	2.97e-05	0.0005711	1	1	0.7571	0.7569	0.0672	0.7626
26	snp47556-scaffold67-2509157	33460261	16947347	BL	DF	8.888e-05	0.001306	1	1	0.9855	0.9855	0.09192	1
26	snp47601-scaffold67-4342506	31626912	18779393	CW	DF	1.659e-05	0.0009823	0.7906	0.7899	0.5464	0.5461	0.01746	0.1981
26	snp55628-scaffold862-1732969	27471297	22907643	CW	DF	6.072e-05	0.002173	1	1	0.9446	0.9443	0.02836	0.3219
26	snp55589-scaffold862-131646	25869974	24517786	CW	DF	7.235e-05	0.002418	1	1	0.9682	0.9679	0.03051	0.3462
26	snp55577-scaffold861-1367391	24019042	26021230	CW	DF	6.254e-06	0.0005405	0.298	0.2979	0.2577	0.2576	0.01486	0.1687
26	snp55577-scaffold861-1367391	24019042	26021230	WH	DF	1.81e-05	0.0004033	0.8624	0.8622	0.5779	0.5778	0.06487	0.7362
26	snp55577-scaffold861-1367391	24019042	26021230	RH	DF	4.039e-05	0.0007537	1	1	0.8541	0.8539	0.06702	0.7606
26	snp59245-scaffold973-1770113	2421276	48971441	CW	DF	1.602e-05	0.0009616	0.7635	0.7628	0.534	0.5337	0.01746	0.1981
27	snp7024-scaffold126-42706	31772741	12572855	CW	DF	1.771e-05	0.001022	0.844	0.8431	0.57	0.5696	0.01746	0.1981
27	snp26261-scaffold275-1733756	17794697	26549904	BL	DF	8.202e-05	0.001235	1	1	0.9799	0.9799	0.09192	1
27	snp26261-scaffold275-1733756	17794697	26549904	RH	DF	8.622e-05	0.001277	1	1	0.9836	0.9835	0.07794	0.8846
28	snp39048-scaffold4955-16947	32790685	10636223	CW	DF	3.065e-05	0.001431	1	1	0.7678	0.7674	0.02172	0.2465
28	snp19156-scaffold1927-337499	5755776	37815774	BL	DF	3.632e-05	0.0007006	1	1	0.8228	0.8227	0.07525	0.8539
28	snp19149-scaffold1927-81007	5499284	38071441	CW	DF	3.971e-05	0.001675	1	1	0.8492	0.8487	0.0233	0.2645
28	snp13669-scaffold1528-168762	2509061	41068787	WH	DF	2.723e-05	0.0005373	1	1	0.7268	0.7266	0.06487	0.7362
28	snp12240-scaffold1457-284782	984733	43341968	CW	DF	7.51e-07	0.0001473	0.03578	0.03578	0.03515	0.03515	0.007157	0.08122
29	snp58933-scaffold966-386370	6528272	6815348	CW	DF	3.072e-05	0.00143	1	1	0.7686	0.7681	0.02172	0.2465
29	snp245-scaffold1006-976772	8736116	9046101	CW	DF	4.377e-05	0.001778	1	1	0.8758	0.8753	0.02467	0.28
29	snp2756-scaffold1079-2167342	9737550	10059788	CW	DF	2.473e-05	0.001254	1	1	0.6922	0.6918	0.01964	0.2229
29	snp4259-scaffold1132-529089	10233602	10555217	CW	DF	3.482e-05	0.001546	1	1	0.8097	0.8092	0.02274	0.258
29	snp32742-scaffold378-185653	15830427	16134831	BL	DF	1.877e-05	0.0004425	0.8943	0.8941	0.5911	0.591	0.06863	0.7789
29	snp32742-scaffold378-185653	15830427	16134831	RH	DF	2.945e-05	0.0006049	1	1	0.7542	0.754	0.06616	0.7508
29	snp19092-scaffold192-2366	15833887	16138152	BL	DF	6.399e-06	0.0002091	0.3049	0.3049	0.2628	0.2628	0.05082	0.5767
29	snp19092-scaffold192-2366	15833887	16138152	RH	DF	6.485e-06	0.0002109	0.309	0.309	0.2658	0.2658	0.03968	0.4503
29	snp19092-scaffold192-2366	15833887	16138152	WH	DF	1.894e-05	0.0004163	0.9023	0.9021	0.5944	0.5943	0.06487	0.7362
29	snp19092-scaffold192-2366	15833887	16138152	CW	DF	4.649e-05	0.001845	1	1	0.8909	0.8904	0.02467	0.28
29	snp54961-scaffold840-1219604	17016633	17317479	BL	DF	3.457e-05	0.0006769	1	1	0.8074	0.8072	0.07486	0.8496
29	snp54961-scaffold840-1219604	17016633	17317479	WH	DF	8.476e-05	0.001193	1	1	0.9824	0.9823	0.0892	1
29	snp14507-scaffold1585-179608	21727969	22176436	BL	DF	2.653e-06	0.0001132	0.1264	0.1264	0.1188	0.1187	0.04214	0.4782
29	snp14507-scaffold1585-179608	21727969	22176436	RH	DF	5.985e-06	0.0001994	0.2852	0.2852	0.2481	0.2481	0.03968	0.4503
29	snp14507-scaffold1585-179608	21727969	22176436	WH	DF	1.752e-05	0.0003943	0.835	0.8348	0.5661	0.5661	0.06487	0.7362
29	snp14507-scaffold1585-179608	21727969	22176436	CW	DF	5.47e-05	0.002038	1	1	0.9262	0.9258	0.02687	0.3049
29	snp15256-scaffold1624-1039581	41656003	44252966	RH	DF	3.749e-05	0.0007156	1	1	0.8324	0.8323	0.06616	0.7509

## Sheet: Tab_S3
Table S3
Significant SNPs and candidate genes associated with body weight and body conformation traits in Karachai goats at age 8 months.
#	Chr	SNP	Position		Trait	P	R2	Genes
			AdaptMap	ARS1.2
1	1	snp48335-scaffold686-556322	46866236	47955872	BW	1.21e-05	0.071	-
2	1	snp14225-scaffold1568-1579736	49861012	50999753	BW	8.729e-05	0.058	-
3	1	snp36273-scaffold435-778554	75496238	76791560	WH	3.66e-06	0.069	CLDN16, CLDN1, P3H2
					CW	5.674e-06	0.048
					RH	7.616e-06	0.069
					BL	1.87e-05	0.064
4	1	snp40517-scaffold519-881449	77156340	78451066	CW	9.557e-05	0.072
5	1	snp40557-scaffold519-2601256	78876147	80175337	CW	7.044e-06	0.11	ST6GAL, ADIPOQ, RFC4, EIF4A2, MIR1248, KNG1, TBCCD1, DNAJB11, CRYGS, FETUB, AHSG, HRG
6	1	snp48517-scaffold689-2407612	87420712	88751395	CW	4.815e-05	0.016	-
7	1	snp46677-scaffold65-1704757	104232794	105833294	RW	7.142e-06	0.002	-
8	1	snp29553-scaffold320-1261495	147219943	149596828	CW	5.696e-05	0.031	DYRK1A, KCNJ6
9	1	snp29550-scaffold320-1151802	147329636	149704230	CW	2.002e-05	0.029	-
10	1	snp37579-scaffold46-3395473	149924303	152300137	BW	5.423e-05	0.065	EAF1, SH3BP5, CAPN7, METTL6, BTD, HACL1, COLQ
11	2	snp47668-scaffold670-735881	124233522	10908197	CW	1.019e-05	0.014	-
12	2	snp3628-scaffold1113-460458	119046372	16103527	RH	7.777e-05	0.042	DIS3L2, NPPC, COPS7B, PDE6D
13	2	snp7379-scaffold127-22944	106846311	28358081	CW	9.74e-05	0.013	-
14	2	snp10717-scaffold138-1533315	104132764	31048264	CW	4.767e-05	0.018	-
15	2	snp37677-scaffold464-1038122	101663625	33526002	CW	6.386e-05	0.019	-
16	2	snp37720-scaffold464-2937860	99763887	35420144	CW	2.348e-05	0.005	-
17	2	snp37767-scaffold464-4950066	97751681	37437223	CW	8.289e-06	0.023	-
18	2	snp45987-scaffold631-242453	94055097	41146618	CW	6.915e-05	0.044	ADAM23, DYTN, ZDBF2
19	2	snp45996-scaffold631-611061	93686489	41513049	CW	1.771e-05	0.024	-
20	2	snp46003-scaffold631-899905	93397645	41802155	CW	4.692e-05	0.004	-
21	2	snp40316-scaffold515-741525	87228879	48011875	RW	2.151e-06	0.021	-
22	2	snp53762-scaffold82-3055672	83431583	51830355	CW	4.73e-05	0.024	-
23	2	snp45128-scaffold614-6524265	52118426	83474726	RH	2.344e-05	0.058	ARHGAP15, GTDC1
					BL	2.422e-05	0.051
					WH	4.979e-05	0.058
24	3	snp41843-scaffold545-952728	97595579	19599119	CW	7.174e-06	0.016	-
25	3	snp43974-scaffold595-3225253	92070125	25235510	WH	2.673e-05	0.031	FAF1
					RH	6.082e-05	0.031
26	3	snp48395-scaffold687-2186794	77674459	39664309	RW	7.092e-06	0.028	UBE2U, ROR1
27	3	snp54314-scaffold83-1607523	75127712	42220541	CW	1.307e-05	0.016	-
28	3	snp24981-scaffold257-500532	62176284	55662520	CW	8.166e-05	0.012	-
29	3	snp42136-scaffold55-4190633	60383235	57469911	CW	9.161e-06	0.006	-
30	3	snp18867-scaffold190-491244	55246127	62621929	CW	1.998e-05	0.001	-
	3	snp1691-scaffold1047-2269743	52483983	65402815	CW	2.698e-05	0.008	-
31	3	snp29685-scaffold321-5249833	45234219	72894170	CW	1.869e-05	0.008	-										SLC39A1	JTB	RAB13	NUP210L
32	3	snp15461-scaffold164-717536	44049812	74329119	BL	4.21e-05	0.06	DPYD
					RH	7.065e-05	0.06
					WH	8.074e-05	0.06
33	3	snp56224-scaffold879-1119996	40274913	78124736	WH	6.441e-05	0.055	-
34	3	snp6609-scaffold1236-353403	38956482	79450839	RH	3.055e-05	0.049	-
					WH	5.717e-05	0.048	-
35	3	snp22453-scaffold222-851829	37730445	80835937	CW	3.752e-05	0.044	RNPC3
36	3	snp24555-scaffold2498-324452	15657299	103535122	WH	2.929e-07	0.058	INTS3, SLC27A3, NPR1, CHTOP, ILF2, SNAPIN, NUP210L, DENND4B, RAB13, GATAD2B, CREB3L4, CRTC2, JTB, RPS27
					RH	2.36e-06	0.058
					BL	4.795e-06	0.051
					CW	9.934e-06	0.017
37	3	snp55006-scaffold841-1374518	13973726	105201556	CW	6.221e-05	0.017	-
38	3	snp6325-scaffold1223-530258	11881912	107364229	BL	8.823e-05	0.081	FCRL3, FCRL5, FCRL, FCRL1, CD5L
39	4	snp3265-scaffold11-218080	63417536	54315182	RW	7.126e-05	0.015	-
40	4	snp56760-scaffold9-422861	61747996	56008260	CW	9.155e-06	0.017	-
41	4	snp56777-scaffold9-1142679	61028178	56726750	CW	7.519e-05	0.024	-
42	4	snp56788-scaffold9-1577252	60593605	57163734	CP	7.486e-05	0.027	-
43	4	snp56805-scaffold9-2254491	59916366	57841241	CW	3.73e-05	0.01	-
44	4	snp15744-scaffold1654-105557	59426047	58338592	CW	1.703e-05	0.007	-
45	4	snp15777-scaffold1654-1487108	58044496	59721313	RH	2.509e-05	0.05	AOAH, ELMO1
					WH	4.391e-05	0.05
46	4	snp37221-scaffold453-1181621	56786645	60986663	RH	5.886e-05	0.048	-
47	4	snp31180-scaffold345-2038562	53353974	64439198	CW	2.687e-06	0.016	-
48	4	snp44315-scaffold603-2039906	14083052	104315554	CW	6.785e-06	0.043	-
49	5	snp15220-scaffold1622-150966	5030730	5244140	CW	9.73e-05	0.002	-
50	5	snp54059-scaffold822-1742056	8282239	8501612	BW	3.87e-05	0.05	SYT1
51	5	snp54060-scaffold822-1781620	8321803	8540781	CW	6.923e-05	0.0002	-
52	5	snp17488-scaffold1809-252855	9501959	9865450	CW	9.134e-08	0.004	-
53	5	snp14297-scaffold157-2310010	17377809	17812744	RH	4.305e-05	0.047	-
54	5	snp14251-scaffold157-188734	19499085	19934148	BW	1.256e-05	0.05	-
					CP	2.795e-05	0.06	-
					BL	4.876e-05	0.052	-
55	5	snp38426-scaffold486-2412676	22879856	23345368	BW	4.825e-06	0.067	CRADD
					CW	5.606e-05	0.082
56	5	snp47343-scaffold665-1779570	34597585	35372408	CW	3.015e-05	0.012
57	5	snp37630-scaffold463-64670	46630429	47480416	BW	8.55e-05	0.06	MSRB3, HMGA2
58	5	snp33463-scaffold392-4664782	52055996	52930625	BL	2.822e-05	0.031	SLC16A7
					RH	4.331e-05	0.04
59	5	snp33458-scaffold392-4457951	52262827	53138546	BL	4.655e-05	0.033	SLC16A7
					WH	5.077e-05	0.039
					RH	7.674e-05	0.039
60	5	snp33373-scaffold392-511730	56209048	57098635	BW	2.654e-05	0.056	-
61	5	snp12642-scaffold1482-13523	56734400	57548700	BL	9.936e-05	0.015	-
62	5	snp28824-scaffold310-5114951	67174079	67987054	BW	6.06e-05	0.056	NUAK1
63	6	snp53991-scaffold821-260643	39713419	42037438	RH	8.423e-05	0.04	-
64	6	snp40083-scaffold511-2344051	60553915	62949329	BW	3.008e-06	0.085	-
65	6	snp40053-scaffold511-1070977	61826989	64228064	BW	6.443e-06	0.065	-
66	6	snp2178-scaffold1066-928038	72981945	75435551	BL	7.605e-05	0.076	-
					CW	8.703e-05	0.017	-
					CP	8.845e-05	0.066	-
67	6	snp945-scaffold1025-1329036	95725920	99053758	BL	1.037e-05	0.081	-
					RH	1.048e-05	0.066	-
					CP	1.179e-05	0.088	-
					WH	8.641e-05	0.055	-
68	6	snp11972-scaffold1440-170733	109087772	112296759	BL	1.302e-05	0.079	LDB2
					RH	2.111e-05	0.071
					WH	2.285e-05	0.071
					CW	9.599e-05	0.055
69	7	snp9296-scaffold134-99114	97171019	9392297	CW	3.24e-05	0.038	-
70	7	snp59695-scaffold989-953846	80334620	26330091	CP	4.346e-05	0.036	-
71	7	snp50806-scaffold735-500181	78852072	27813856	CW	6.753e-06	0.002	-
72	7	snp50055-scaffold716-3629742	76765612	29871014	RH	2.981e-05	0.076	ANKRD34B, MSH3, DHFR, FAM151B, RARS1
					WH	5.47e-05	0.076
73	7	snp57931-scaffold938-949983	51629304	55058392	CW	5.726e-05	0.004	-
74	7	snp30692-scaffold339-5701455	47102793	59583402	CW	1.859e-05	0.011	-
75	7	snp30641-scaffold339-3412745	44814083	61869256	CW	1.14e-05	0.095	SPOCK1
76	7	snp29310-scaffold316-1240281	19895403	87108423	CW	7.961e-05	0.006	-
77	8	snp33301-scaffold391-1643163	5267629	5415927	WH	3.954e-05	0.052	-
78	8	snp17200-scaffold1796-54624	11651928	11810664	RW	6.804e-05	0.019	-
79	8	snp12947-scaffold1499-2414292	66113241	67503568	WH	2.421e-05	0.045	-
					BL	8.69e-05	0.031	-
					RH	8.834e-05	0.034	-
80	8	snp12933-scaffold1499-1805970	66721563	68115674	RH	2.881e-06	0.074	-
					WH	2.979e-06	0.076	-
					BL	1.076e-05	0.069	-
					CW	1.307e-05	0.019	-
81	9	snp39588-scaffold504-358366	2394396	2388136	CW	1.173e-05	0.044	FILIP1, SENP6
82	9	snp21054-scaffold2061-73782	9327181	9384617	RW	7.021e-05	0.031	-
83	9	snp58908-scaffold965-175511	10470386	10522450	CW	3.814e-05	0.011	-
84	9	snp31974-scaffold359-260195	12795958	12886633	CP	2.028e-05	0.048	NCOA7, HEY2
					BL	2.843e-05	0.054
					WH	3.806e-05	0.057
					RH	4.36e-05	0.057
85	9	snp53237-scaffold802-477218	15224365	15303972	CW	1.531e-05	0.037	-
86	9	snp3895-scaffold1122-1069822	22915069	23117311	CW	2.925e-06	0.024	-
87	9	snp3919-scaffold1122-2097029	23942276	24141843	CW	1.483e-05	0.015	-
88	9	snp3939-scaffold1122-2977302	24822549	25023408	CW	3.579e-05	0.094	FYN, TRAF3IP2
89	9	snp40816-scaffold524-739363	25782240	25989680	RW	1.484e-05	0.017	-
					CD	6.703e-05	0.054	-
90	9	snp40834-scaffold524-1671742	26714619	26923765	CD	4.167e-05	0.055	-
91	9	snp10101-scaffold1358-1351350	27789793	27999512	CW	1.377e-06	0.03	-
					CD	2.85e-05	0.05	-
					CP	3.258e-05	0.089	-
92	9	snp59091-scaffold969-2758702	30171285	30398000	CW	6.582e-06	0.013	-
93	9	snp361-scaffold1008-2911843	47864414	48352961	CW	1.584e-05	0.068	-
94	9	snp29395-scaffold318-901939	52868428	53346107	CP	4.654e-06	0.066	PTPRK, THEMIS
					RH	1.949e-05	0.058
					BL	5.446e-05	0.047
95	9	snp3575-scaffold1110-924176	58547070	59047836	WH	8.69e-06	0.071	EYA4, TBPL1, TCF21
					RH	1.032e-05	0.071
96	9	snp50508-scaffold725-933710	66049702	66584485	CW	6.743e-05	0.045	VTA1, NMBR
97	9	snp36934-scaffold448-1462614	77521282	78648285	CW	6.514e-05	0.017
98	9	snp36837-scaffold447-1943494	81461940	82593482	CW	9.436e-05	0.033	-
99	10	snp22733-scaffold2265-449567	98843768	383276	CW	2.374e-05	0.024	-
100	10	snp43119-scaffold572-3093664	94078813	5115781	CP	4.279e-06	0.051	-
101	10	snp2144-scaffold1065-411721	74906896	24296772	RH	1.386e-05	0.063	GPHN
					WH	1.405e-05	0.063
					BL	1.425e-05	0.058
					CP	5.114e-05	0.041
102	10	snp1448-scaffold104-1147808	73347268	25854668	BW	4.564e-06	0.049	MAX, RAB15, GPX2
103	10	snp1481-scaffold104-2612843	71882233	27289223	BW	7.162e-05	0.057	PPP2R5E, DR89, SGPP1
104	10	snp1502-scaffold104-3550558	70944518	28278268	BW	1.396e-05	0.071	-
					BL	2.614e-05	0.067
					WH	3.705e-05	0.066
					CW	3.926e-05	0.03
					RH	8.73e-05	0.06
105	10	snp7931-scaffold1287-749597	69635073	29620817	WH	2.683e-05	0.061	PRKCH, TMEM30B
					CW	3.1e-05	0.089
106	10	snp38108-scaffold475-788703	60655612	38683034	WH	2.604e-06	0.066	-
					RH	3.498e-06	0.062	-
					BL	6.236e-06	0.069	-
107	10	snp25109-scaffold259-1388347	58196646	41147639	WH	4.689e-05	0.054	-
108	10	snp25219-scaffold259-6362452	53222541	46109584	CW	5.053e-05	0.024	-
109	10	snp48079-scaffold68-3230787	48381298	50979504	CW	2.324e-05	0.031	-
110	10	snp57312-scaffold912-2276709	45647692	53713433	CW	2.793e-07	0.062	-
111	10	snp28335-scaffold302-542312	41103678	58258259	CW	3.367e-05	0.0008	-
112	10	snp31485-scaffold349-1486287	39908107	59452728	BL	9.467e-05	0.017	-
113	10	snp33139-scaffold388-418538	38003183	61359453	CW	1.666e-06	0.001	-
114	10	snp33141-scaffold388-502418	37919303	61443142	CW	2.283e-05	0.0002	-
115	10	snp33165-scaffold388-1543665	36878056	62489495	CW	2.743e-05	0.014	-
116	10	snp16064-scaffold1690-412631	33260873	66185170	WH	4.957e-05	0.059	RTF1, MGA, TYRO3, RPAP1, LTK, ITPKA, NDUFAF1, EXD1, CHP1, NUSAP1, OIP5
					BW	5.23e-05	0.049
					BL	6.95e-05	0.056
					RH	7.864e-05	0.059
					CP	9.803e-05	0.047
117	10	snp16067-scaffold1690-584958	33088546	66357742	CW	4.299e-05	0.025	-
118	10	snp17716-scaffold184-400952	24576905	74860568	CW	8.556e-06	0.005	-
119	10	snp16269-scaffold1711-397417	22052834	78944115	CW	2.868e-07	0.018	-
120	10	snp39501-scaffold501-2684294	17664432	83289737	CW	2.313e-05	0.022	-
121	10	snp49301-scaffold703-3633491	11518691	89474281	BL	2.732e-05	0.093	ANKDD1A, SPG21, PTGER2, MTFMT, RASL12, SLC51B, TXNDC16, GPR137C										ZNF268	ZNF10
					WH	3.621e-05	0.081
					RH	3.668e-05	0.081
					CW	4.011e-05	0.121
122	10	snp49271-scaffold703-2391474	10276674	90722528	WH	2.008e-05	0.073	HOMER1, JMY, CMYA5, TENT2
					BL	4.046e-05	0.084
					RH	7.832e-05	0.073
123	10	snp49236-scaffold703-959871	8845071	92144792	WH	8.986e-05	0.055	-
124	11	snp48770-scaffold693-417031	2727915	2499033	CW	1.615e-05	0.029	-
125	11	snp17962-scaffold185-6628584	66430580	67255733	RH	5.898e-05	0.055	ANTXR1, GFPT1
					WH	7.55e-05	0.055
126	11	snp20768-scaffold204-3792524	76851787	77656443	WH	4.888e-05	0.074	APOB, TDRD15, LDAH
					RH	5.323e-05	0.074
					BL	7.214e-05	0.082											FSCN2	BAHCC1	7SK
127	11	snp22594-scaffold2238-1028770	80949949	81767137	BW	2.381e-05	0.071	-
128	11	snp33928-scaffold4-1920103	94262857	95311962	CW	4.496e-05	0.008	-
129	11	snp47046-scaffold658-1378543	100278152	101330381	CW	9.564e-05	0.013	-
130	12	snp33723-scaffold3963-5807	82209166	540901	RW	3.842e-05	0.004	-
131	12	snp582-scaffold1016-406125	77054600	5662521	RW	1.89e-05	0.033	-
132	12	snp36042-scaffold431-6025219	52492473	32580707	CW	6.897e-05	0.005	-
133	12	snp36007-scaffold431-4331374	50798628	34270339	CP	1.243e-05	0.069	-
134	12	snp35954-scaffold431-1932104	48399358	37043670	CW	2.167e-07	0.022	-
135	12	snp11150-scaffold140-1105603	36863067	48715785	BL	2.881e-05	0.059	-
					RH	3.004e-05	0.063	-
					CP	4.147e-05	0.056	-
136	12	snp30447-scaffold335-2556014	33201351	52378469	CW	7.827e-05	0.012	-
137	12	snp3102-scaffold1095-605843	32491500	53086460	BL	5.723e-05	0.078	-
138	12	snp3181-scaffold1095-3865424	29231919	56313650	CW	8.285e-05	0.01	-
139	12	snp50220-scaffold717-6348093	26733034	58805812	CW	3.516e-05	0.011	-
140	12	snp22518-scaffold223-379387	7705063	77826366	CP	7.979e-05	0.046	-
141	13	snp46284-scaffold638-1700219	17985868	18377009	BL	5.859e-05	0.054	PARD3
					RH	8.127e-05	0.056
142	13	snp48971-scaffold7-234861	32157133	32783113	CD	8.334e-05	0.061	-
143	13	snp23209-scaffold2318-21647	41071978	41908344	CD	3.795e-05	0.065	SYNDIG1, ACSS1, APMAP, CST7, ENTPD6, VSX1
144	13	snp36373-scaffold4364-33629	43540013	44778799	RH	8.338e-05	0.055
145	13	snp48703-scaffold691-2873716	22879856	59016707	CW	5.606e-05	0.11	RAD21L1, TMEM74B, PSMF1, SNPH, SDCBP2, FKBP1A, NSFL1C, CASS4, CSTF1, AURKA, FAM210B, MC3R
146	13	snp48699-scaffold691-2724642	57786919	59166263	BL	2.302e-05	0.06	RAD21L1, TMEM74B, PSMF1, SNPH, SDCBP2, FKBP1A, NSFL1C
					WH	2.317e-05	0.062
					RH	2.95e-05	0.062
147	13	snp48690-scaffold691-2355185	58156376	59534025	WH	4.492e-05	0.048	ANGPT4, RSPO4, FAM110A, SCRT2, SRXN1
					RH	7.485e-05	0.048
148	13	snp55190-scaffold849-277546	61671264	63229556	CW	8.372e-05	0.024	-
149	13	snp31438-scaffold348-1638233	76566792	77996024	RH	1.6e-07	0.108	PTPN1, RIPOR3
					WH	7.615e-07	0.108
					BL	2.131e-06	0.107
					CP	2.835e-05	0.09
150	14	snp42625-scaffold566-1977296	75406393	17125147	CW	1.855e-05	0.049	-
151	14	snp22068-scaffold218-78707	62755017	29825021	RW	3.425e-05	0.002	-
152	14	snp23177-scaffold231-1615814	62626950	29953977	CW	4.599e-05	0.014	-
153	14	snp59936-scaffold998-300033	50269992	42374922	CW	8.886e-05	0.023	-
154	14	snp1950-scaffold1054-595469	13782751	78909851	CW	6.637e-05	0.002	-
155	14	snp19591-scaffold1975-566332	13118244	79549016	CW	2.555e-05	0.028	-
156	14	snp34536-scaffold406-231385	8589988	85343375	CW	3.829e-05	0.005	-
157	15	snp57945-scaffold939-513056	66303962	13200344	CW	2.826e-05	2.223e-05	-
158	15	snp36734-scaffold445-2068057	32799035	47831648	WH	4.541e-05	0.054	SERGEF, SAAL1, TPH1
					CW	8.183e-05	0.043
					BL	9.167e-05	0.058
159	15	snp32431-scaffold37-557676	12538700	68165216	RH	3.211e-05	0.07	-
160	15	snp6675-scaffold1240-931952	10643237	70064226	WH	6.631e-05	0.07	-
161	15	snp6679-scaffold1240-1093197	10481992	70229522	WH	4.046e-05	0.077	-
162	15	snp139-scaffold100-2825470	7897116	73527703	CW	5.056e-05	1.208e-05	-
163	16	snp16423-scaffold173-1149233	3309660	3335024	BL	6.328e-05	0.069	-
164	16	snp17224-scaffold18-62949	24094863	24898037	CW	5.453e-05	0.021	BROX, AIDA, DISP1
165	16	snp17258-scaffold18-1536295	25568209	26376843	BW	7.435e-05	0.052	CNIH3										FIBP	FOSL1	C11orf68
166	16	snp3953-scaffold1125-190766	39246435	40120683	WH	8.126e-05	0.041	VPS13D , PLOD1, MFN2, MIIP, KIAA2013, NPPB
					RH	8.188e-05	0.041
167	16	snp30143-scaffold331-984668	50060939	50997497	RH	3.598e-05	0.047	KAZN, TMEM51
					BL	6.235e-05	0.048
					WH	8.27e-05	0.047
168	16	snp32679-scaffold376-507941	51561508	52509580	RH	7.087e-05	0.059	-
169	16	snp8711-scaffold131-5768226	52649451	53612668	RH	5.645e-05	0.051	-
170	16	snp8636-scaffold131-2516395	55901282	56893479	RH	5.467e-05	0.048	ASTN1, BRINP2
					WH	8.878e-05	0.048
171	16	snp8624-scaffold131-2001386	56416291	57408452	BW	8.211e-06	0.047	-
172	16	snp8618-scaffold131-1736927	56680750	57674298	RW	6.53e-05	0.008	-
173	16	snp3682-scaffold112-1043886	59461662	60447085	BW	9.517e-05	0.06	XPR1, KIAA1614, ACBD6
174	16	snp3684-scaffold112-1122107	59539883	60525389	BW	4.596e-05	0.067	XPR1, KIAA1614, STX6
175	17	snp25671-scaffold264-3189431	67766663	3009675	BL	1.472e-05	0.074	TTC28, HSCB, CHEK2, CCDC117, XBP1, KREMEN1
					RH	8.223e-05	0.063
					CP	9.411e-05	0.051
176	17	snp25621-scaffold264-957198	65534430	5213285	CW	1.187e-05	0.004	-
177	17	snp6031-scaffold121-3848906	57184566	13573747	BL	7.708e-05	0.079	-
178	17	snp16280-scaffold1714-321063	43968904	26782979	BL	4.835e-05	0.091	GOLGA3, BRSL1, P2RX2, POLE, PXMP2, LRCOL1, PGAM5, ANKLE2, CHFR, MBD3L1
179	17	snp46856-scaffold653-3698151	43186173	27574898	CP	5.691e-05	0.05	-
180	17	snp35564-scaffold428-2794282	31865532	38994171	CW	5.807e-06	0.024	-
181	17	snp16563-scaffold1747-208395	30698466	39892698	CW	3.395e-05	0.007	-
182	17	snp19781-scaffold199-3494064	27263304	43324712	CW	6.764e-05	0.031	-
					CD	8.156e-05	0.055	-
183	17	snp19734-scaffold199-1396789	25166029	45465149	WH	2.231e-05	0.062	-
					CW	3.541e-05	0.007	-
					CD	5.771e-05	0.062	-
					RH	6.765e-05	0.054	-
184	17	snp21166-scaffold207-2532534	17798729	52935461	CW	9.812e-06	0.003	-
185	18	snp6167-scaffold1217-1930225	1930225	3788422	RW	6.115e-05	0.015	-
186	18	snp6168-scaffold1217-1985930	1985930	3837951	CW	1.245e-06	0.166	BCAR1, LDHD, BCNT, P97BCNT
					BL	5.798e-05	0.09
187	18	snp41916-scaffold546-2652228	8243968	10177310	RH	3.361e-05	0.056	-
188	18	snp41877-scaffold546-944746	9951450	11898552	CD	1.446e-06	0.067	KCNG4, NECAB2, TAF1C, HSDL1, MBTPS1, DNAAF1, ADAD2, ATP2C2, WFDC1, MEAK7
					BL	1.561e-06	0.063
					WH	1.567e-06	0.055
					RH	2.708e-06	0.055
					CP	5.63e-06	0.071
					CW	2.058e-05	0.022
189	18	snp19484-scaffold1967-768885	47641690	49693270	BW	4.505e-05	0.063	SIRT2, MRPS12, SARS2, CCER2, FBXO17, ACP7, PAK4, SYCN, NCCRP1
190	19	snp9190-scaffold1335-6853	45018619	45515515	CW	6.893e-05	0.01	-
191	19	snp32196-scaffold3643-64285	50123948	50562838	CP	5.914e-06	0.076	-
192	19	snp23091-scaffold2300-323613	51454566	51889682	CW	8.49e-05	0.002	-
193	20	snp52543-scaffold782-4335057	1973195	2032343	CW	9.386e-05	0.003	-
194	20	snp52452-scaffold782-411749	5896503	5948152	CP	4.706e-05	0.036	-
195	20	snp57358-scaffold913-963263	7583449	7640897	BL	7.887e-05	0.045	ARHGEF28
					WH	9.858e-05	0.044
196	20	snp52283-scaffold776-291202	36434931	36698503	CW	3.546e-06	0.079	WDR70, GDNF
					WH	3.892e-05	0.058
					RH	7.082e-05	0.058
197	20	snp4436-scaffold114-512953	38812251	39090463	RW	9.655e-05	0.015	-
198	20	snp46225-scaffold637-3551906	42547624	42838159	WH	4.938e-05	0.045	-
199	20	snp46145-scaffold637-12802	46086728	46398322	CW	4.284e-06	0.012	-
200	20	snp14352-scaffold1570-1978273	56594014	56982407	RH	9.162e-05	0.053	-
201	20	snp16745-scaffold1753-34329	66174065	66737512	BW	9.046e-05	0.059	SRD5A1, NSUN2, UBE2QL1, MED10
202	21	snp23789-scaffold240-161570	14593232	15802894	CW	4.512e-05	0.014	AKAP13, KLHL25
					BL	5.323e-05	0.041
203	21	snp38794-scaffold492-1318578	40059328	41944739	CW	4.598e-06	0.014	-
204	21	snp17011-scaffold1775-343341	50091234	52441245	BL	5.755e-05	0.033	-
205	22	snp54166-scaffold827-626028	41667895	41784406	CW	1.242e-05	0.003	-
206	22	snp13263-scaffold1509-1704952	47657859	47780316	CW	8.435e-05	0.018	-
207	22	snp55997-scaffold870-361893	56320457	58798676	CW	8.193e-06	0.05	-
208	24	snp1555-scaffold1042-1068020	32996397	33188152	CW	6.313e-06	0.079	LAMA3, ANKRD29, NPC1
					BW	4.168e-05	0.065
209	24	snp27332-scaffold290-4041702	34615168	34837851	CP	5.381e-05	0.075	-
210	24	snp54541-scaffold833-631584	39378643	39589906	BW	7.493e-05	0.052	-
211	24	snp54586-scaffold833-2411812	41158871	41365838	BW	1.547e-05	0.057	PTPRM, RAB12, MTCL1
212	24	snp13566-scaffold1525-519249	61020458	61541989	CW	6.433e-06	0.048	-
213	25	snp12412-scaffold1472-696501	5073096	4897572	RW	2.53e-05	0.011	-
214	25	snp30480-scaffold336-1022317	8965754	8791699	CP	9.07e-05	0.07	-
215	25	snp11655-scaffold143-1299281	33344641	33157943	BW	1.61e-05	0.036	-
216	26	snp34790-scaffold413-809872	48115860	2318969	BW	6.333e-05	0.045	-
217	26	snp34795-scaffold413-993146	47932586	2502077	RH	6.662e-06	0.04	GLRX3
					WH	1.538e-05	0.04
					BL	3.398e-05	0.022
218	26	snp47533-scaffold67-1525470	34443948	15957679	CW	1.575e-05	0.083	ATRNL1
219	26	snp47553-scaffold67-2386252	33583166	16824075	CW	4.648e-05	0.007	-
220	26	snp47556-scaffold67-2509157	33460261	16947347	RH	2.665e-05	0.056	ABLIM1, AFAP1L2
					WH	2.97e-05	0.056
					BL	8.888e-05	0.042
221	26	snp47601-scaffold67-4342506	31626912	18779393	CW	1.659e-05	0.028	-
222	26	snp55628-scaffold862-1732969	27471297	22907643	CW	6.072e-05	0.008	-
223	26	snp55589-scaffold862-131646	25869974	24517786	CW	7.235e-05	0.008	-
224	26	snp55577-scaffold861-1367391	24019042	26021230	CW	6.254e-06	0.06	SORCS3
					WH	1.81e-05	0.063
					RH	4.039e-05	0.063
225	26	snp59245-scaffold973-1770113	2421276	48971441	CW	1.602e-05	0.023	-
226	27	snp7024-scaffold126-42706	31772741	12572855	CW	1.771e-05	0.0001	-
227	27	snp26261-scaffold275-1733756	17794697	26549904	BL	8.202e-05	0.026	FRG1, ASAH1
					RH	8.622e-05	0.029
228	28	snp39048-scaffold4955-16947	32790685	10636223	CW	3.065e-05	0.014	-
229	28	snp19156-scaffold1927-337499	5755776	37815774	BL	3.632e-05	0.044	-
230	28	snp19149-scaffold1927-81007	5499284	38071441	CW	3.971e-05	0.026	-
231	28	snp13669-scaffold1528-168762	2509061	41068787	WH	2.723e-05	0.072	-
232	28	snp12240-scaffold1457-284782	984733	43341968	CW	7.51e-07	0.016	-
233	29	snp58933-scaffold966-386370	6528272	6815348	CW	3.072e-05	0.004	-
234	29	snp245-scaffold1006-976772	8736116	9046101	CW	4.377e-05	0.011	-
235	29	snp2756-scaffold1079-2167342	9737550	10059788	CW	2.473e-05	0.0008	-
236	29	snp4259-scaffold1132-529089	10233602	10555217	CW	3.482e-05	0.002	-
237	29	snp32742-scaffold378-185653	15830427	16134831	BL	1.877e-05	0.037	TENM4
					RH	2.945e-05	0.044
238	29	snp19092-scaffold192-2366	15833887	16138152	BL	6.399e-06	0.08	TENM4
					RH	6.485e-06	0.081
					WH	1.894e-05	0.081
					CW	4.649e-05	0.066
239	29	snp54961-scaffold840-1219604	17016633	17317479	BL	3.457e-05	0.073	USP35, GAB2, KCTD21, ALG8, KCTD14, INTS4, NDUFC2, THRSP
					WH	8.476e-05	0.048
240	29	snp14507-scaffold1585-179608	21727969	22176436	BL	2.653e-06	0.034	ANO5
					RH	5.985e-06	0.039
					WH	1.752e-05	0.039
					CW	5.47e-05	0.002
241	29	snp15256-scaffold1624-1039581	41656003	44252966	RH	3.749e-05	0.074	-

## Sheet: Figure S1
						Figure S1. Karachai goats: (A) 8-months old female; (B) 8-months old male; (C) the flock of Karachai goats in its natural habitat.

## Sheet: Figure S2
	Figure S2. Phenotypic distribution by GLM model for measured traits at age of 8 months in studied goats of Karachai breed. 1. Body weight; 2. Withers height; 3. Rump height; 4. Body length; 5. Chest perimeter; 6. Chest width; 7. Chest depth; 8. Rump width.

## Sheet: Figure S3
			Figure S3. Heatmap of genomic relationship matrix for studied goat populations (herds)

## Sheet: Figure S4
	Figure S4. Genomic inbreeding coefficient distribution derived from genomic relationship matrix in studied goats of Karachai breed by herds. 1. Darinck; 2. Kyzyl Kala; 3. Mayskiy; 4. Piatigorsky; 5. Storozhevaya; 6. Uchkulan; 7. The whole studied goats’ population.
